# Supplementary material for: Population structure and pathogen interaction of Escherichia coli in freshwater: Implications of land‐use for water quality and public health in Aotearoa New Zealand
Source: Environ Microbiol Rep. 2024 Aug 2;16(4):e13319. doi: 10.1111/1758-2229.13319 (PMC11297283; doi:10.1111/1758-2229.13319)
Supplement: Supplementary file 2 — TABLE S1. Catchment delineation and land‐use identification for freshwater sampling sites. Land cover data (%) for each of the 41 sites was sourced from the Land Cover Database version 5.0, Mainland, New Zealand1. Land‐use Av, avian; D, Dairy; Lm, low impact; Mix, mixed sheep, beef and dairy; Sh, sheep and beef; U, urban. [file EMI4-16-e13319-s001.xlsx]

## Sheet: Data
Table S1. Catchment delineation and land-use identification for freshwater sampling sites. Land cover data (%) for each of the 41 sites was sourced from the Land Cover Database version 5.0, Mainland, New Zealand1. Land-use Av - avian; D - Dairy; Lm - low impact; Mix - mixed sheep, beef and dairy; Sh - sheep and beef; U - urban.
site		High Producing Exotic Grassland	Exotic Forest	Indigenous Forest	Cropping	Low Producing Grassland	Broadleaved Indigenous Hardwoods	Forest - Harvested	Gorse and/or Broom	Mixed Exotic Shrubland	Deciduous Hardwoods	urban/road/rail	Water body	Exotic Scrub/Shrubland	Manuka and/or Kanuka	Surface Mine or Dump	Bare Surfaces	Orchards/Vineyards	sheep & beef	parks and reserves	deer	lifestyle block or mixed landuse	hydro	Herbaceous Freshwater Vegetation	wetland vegetation	Indigenous Scrub/ Shrubland	Sand or Gravel	Gravel or Rock	Short-rotation Cropland	Tall Tussock Grassland
landuse_designation																															0
Av1		24.7935	12.0876		25.4984	0.714037						20.3704	1.96051	4.61156			9.96392
Av2		56.0258	3.12433	28.0725		0.249702	4.84203	0.081022	0.24477	0.0743435		3.47115	0.649242			0.106037		0.0771186		0.918471				0.0914876
Av3				6								32	58												4
Av4			23.2363									75.9735	0.790202
D01		82	2	1	15
D10		50.8	4.2									1						28.5	6.7			5.3	1.3			2.2
D11		96.1668	0.158003		0.661113							0.125997	1.98093	0				0.907163
D12		62.996	5.22988	27.7546		0.553119	0.416434	0.813867	0.372735		0.159508	0.0604468			1.56998
D13		74.7573	0.392909	20.7917		0.06013	2.11185	0.0955778	0.00416403			0.0536428			0.162455	0.0838012												0.25223		0.102576
D02		51.9965	4.35089	30.7661		3.95576	3.02511	0.354908	0.123513				0.466466		4.30846												0.0707381		0.058633
D03		91.1879	0.684872	6.04648		0.0986987	0.482785					0.997266	0.243819							0.0908312
D04		36.5349	0.404267	59.131			3.78649																					0.934328		0.431582
D05		80.1786	0.785397	17.1274			1.60426			0.0581641		0.190031
D06		66.1579	0.349403	28.187			0.807431					3.60969								0.351161				0.537383
D07		53.4186	0.893811	24.6759		0.14752	2.59678	0.191093			0.0507024	13.2361								4.64512								1.23131	0.318195	0.385514
D08		68.8518	6.21299		23.2828									0.518483			1.134
D09		75.2142	3.33914	0.280082		2.19352									13.0055									5.92877
Lm01			0.981917	82.7507			0.712278								15.5551
Lm02				100
Lm03			80	5		10				5
Lm04		5	5	83		1												1								5
Mx01			10.878	4.9627						3.57467		18.6729							39.5879	2.60895		19.0512	0.663517
Mx02		90.2939	0.304212	0.0899208		0.566074					2.9526	0.750172	2.92412			1.20291											0.916068
Sh01			5.28752	30.0472								1.70092						0.794275	45.618		5.07003	11.4813
Sh10		83.7478	0.659253					3.00269					0.0662107		12.5242
Sh02		89.578	3.78575	4.72822				0.385162			1.49383		0.0290784
Sh03			20	10		70
Sh04		35.6089	27.3651	13.2606		0.0661594	3.47807	5.00087			0.189719	12.5093	0.0727133		0.267996	0.0380952		0.472769		0.953151									0.716576
Sh05		67.05	10.17	9.19		0.06	2.63	2.43	1.17	0.89	0.38	0.29	0.07		3.03	2.67
Sh06		84.0535	8.12242	1.04517		4.74706					2.02568				0.00443167
Sh07		94.895	3.40636				0.594209				0.604741		0.05739											0.442308
Sh08		86.3358	4.43037				0.286032				0.477068		0.396255		8.07442
Sh09		89.2915	3.04511	1.00898		1.82713	1.09525	0.38501			2.9228		0.0623469		0.723832
U01		5.70002	1.69075	3.30104			0.359513			0.45915		66.3917	3.4705		1.18414					17.4432
U02				21.4909								29.7888			48.7203
U03		23.663	0.216042					0.319096			0.463209	61.1626								14.1761
U04		0.333753	2.40826	0.47322								96.2286	0.189813	0.366311
U05				1.25907			0.0949205					81.8106								16.8354
U06		25	3	1								70													1
U07			0.0584003									95.6494	4.29224
U08			10			20						70
1 LCDB v5.0 - Land Cover Database version 5.0, Mainland, New Zealand (2020) https://lris.scinfo.org.nz/layer/104400-lcdb-v50-land-cover-database-version-50-mainland-new-zealand/

## Sheet: Key
	Designation
Birds	Av1
	Av2
	Av3
	Av4
Dairy	D1
	D10
	D11
	D12
	D13
	D2
	D3
	D3
	D4
	D5
	D6
	D7
	D8
	D9
Low Impact	Lm1
	Lm2
	Lm3
	Lm4
Mixed sheep beef dairy	Mx1
	Mx2
Sheep and beef	Sh1
	Sh10
	Sh2
	Sh3
	SH4
	Sh5
	Sh7
	Sh6
	Sh8
	Sh9
Urban	U1
	U2
	U3
	U4
	U5
	U6
	U7
	U8
